# Supplementary material for: No Difference in Liver Damage Induced by Isocaloric Fructose or Glucose in Mice with a High-Fat Diet
Source: Nutrients. 2024 Oct 21;16(20):3571. doi: 10.3390/nu16203571 (PMC11510609; doi:10.3390/nu16203571)
Supplement: Supplementary file 1 [file nutrients-16-03571-s001.zip]

Archive with 1 entries (1 files):
- nutrients-3227209-supplementary.pdf
